# Supplementary material for: Pattern of Protein Expression in Developing Wheat Grains Identified through Proteomic Analysis
Source: Front Plant Sci. 2017 Jun 9;8:962. doi: 10.3389/fpls.2017.00962 (PMC5465268; doi:10.3389/fpls.2017.00962)
Supplement: Table S3 — Proteins showing 2-fold expression level differences between P271 and Chinese Spring at 4 days post anthesis (DPA). [file Table3.XLS]

## Sheet: Sheet1
Table S3. Proteins showing 2-fold expression level differences between P271 and Chinese Spring at 4 days post anthesis (DPA).
	Batch.1 (Biol. Rep. # 1)										Batch.2 (Biol. Rep. # 2)
Accession	N	Unused	Total	%Cov	%Cov(50)	%Cov(95)	Accession	Name	Species	Peptides(95%)	N	Unused	Total	%Cov	%Cov(50)	%Cov(95)	Accession	Name	Species	Peptides(95%)	b.1_116_VS_113	b.2_116_VS_113	AVG.
tr|D8L9S2|D8L9S2_WHEAT	975	14.87	17.3	47.84	33.26	23.61	tr|D8L9S2|D8L9S2_WHEAT	Chromosome 3B, genomic scaffold, cultivar Chinese Spring OS=Triticum aestivum GN=gad1 PE=3 SV=1	WHEAT	11	907	12.79	17.1	40.04	30.18	22.59	tr|D8L9S2|D8L9S2_WHEAT	Chromosome 3B, genomic scaffold, cultivar Chinese Spring OS=Triticum aestivum GN=gad1 PE=3 SV=1	WHEAT	11	0.136773	0.0717794	0.104276
tr|W5GDB8|W5GDB8_WHEAT	1481	10.28	13.35	32.29	23.09	15.66	tr|W5GDB8|W5GDB8_WHEAT	Uncharacterized protein OS=Triticum aestivum PE=3 SV=1	WHEAT	7	837	13.64	14.52	37.96	24.07	20.94	tr|W5GDB8|W5GDB8_WHEAT	Uncharacterized protein OS=Triticum aestivum PE=3 SV=1	WHEAT	9	0.0660693	0.145881	0.105975
tr|W5EBH5|W5EBH5_WHEAT	1073	13.79	67.38	63.85	55.4	51.18	tr|W5EBH5|W5EBH5_WHEAT	Lipoxygenase (Fragment) OS=Triticum aestivum PE=3 SV=1	WHEAT	51	1982	6	44.91	45.84	41.49	35.28	tr|W5EBH5|W5EBH5_WHEAT	Lipoxygenase (Fragment) OS=Triticum aestivum PE=3 SV=1	WHEAT	36	0.158489	0.0912011	0.124845
tr|W5GP97|W5GP97_WHEAT	4916	2	5.49	32.17	22.38	11.19	tr|W5GP97|W5GP97_WHEAT	Uncharacterized protein OS=Triticum aestivum PE=4 SV=1	WHEAT	4	4675	2	3.19	24.13	10.14	5.944	tr|W5GP97|W5GP97_WHEAT	Uncharacterized protein OS=Triticum aestivum PE=4 SV=1	WHEAT	2	0.244343	0.0519996	0.148171
tr|W5BI76|W5BI76_WHEAT	2356	6.04	6.05	48.41	28.57	25.4	tr|W5BI76|W5BI76_WHEAT	Uncharacterized protein OS=Triticum aestivum PE=4 SV=1	WHEAT	3	3030	3.77	3.86	24.6	15.08	15.08	tr|W5BI76|W5BI76_WHEAT	Uncharacterized protein OS=Triticum aestivum PE=4 SV=1	WHEAT	2	0.0457088	0.30479	0.175249
tr|Q6XPZ4|Q6XPZ4_WHEAT	4404	2.01	17.17	71.84	52.65	41.22	tr|Q6XPZ4|Q6XPZ4_WHEAT	Cyclophilin-like protein OS=Triticum aestivum GN=CYP20-2 PE=2 SV=1	WHEAT	15	5458	1.77	11.95	52.65	48.57	35.51	tr|Q6XPZ4|Q6XPZ4_WHEAT	Cyclophilin-like protein OS=Triticum aestivum GN=CYP20-2 PE=2 SV=1	WHEAT	11	0.235505	0.159956	0.19773
tr|W5G1L5|W5G1L5_WHEAT	2479	5.85	6.17	49.31	34.03	25.69	tr|W5G1L5|W5G1L5_WHEAT	Uncharacterized protein OS=Triticum aestivum PE=4 SV=1	WHEAT	3	2431	4.45	4.49	34.72	25.69	18.06	tr|W5G1L5|W5G1L5_WHEAT	Uncharacterized protein OS=Triticum aestivum PE=4 SV=1	WHEAT	3	0.207014	0.21677	0.211892
tr|W5I4I8|W5I4I8_WHEAT	593	21.45	21.54	59.73	53.24	45.19	tr|W5I4I8|W5I4I8_WHEAT	Uncharacterized protein OS=Triticum aestivum PE=4 SV=1	WHEAT	23	368	22.81	22.85	59.73	51.45	39.15	tr|W5I4I8|W5I4I8_WHEAT	Uncharacterized protein OS=Triticum aestivum PE=4 SV=1	WHEAT	22	0.21677	0.267917	0.242344
tr|W5A9I5|W5A9I5_WHEAT	4992	2	4.06	32	20	20	tr|W5A9I5|W5A9I5_WHEAT	Uncharacterized protein OS=Triticum aestivum PE=4 SV=1	WHEAT	4	2979	3.92	6.05	66.4	34.4	34.4	tr|W5A9I5|W5A9I5_WHEAT	Uncharacterized protein OS=Triticum aestivum PE=4 SV=1	WHEAT	4	0.10666	0.387258	0.246959
tr|G5DFC5|G5DFC5_WHEAT	1130	13.11	31.94	82.51	70.34	61.22	tr|G5DFC5|G5DFC5_WHEAT	14-3-3 protein OS=Triticum aestivum PE=2 SV=1	WHEAT	29	2056	5.92	35.43	77.57	71.1	67.3	tr|G5DFC5|G5DFC5_WHEAT	14-3-3 protein OS=Triticum aestivum PE=2 SV=1	WHEAT	29	0.115878	0.380189	0.248034
tr|W5FB90|W5FB90_WHEAT	3455	3.67	3.81	25.4	19.05	8.571	tr|W5FB90|W5FB90_WHEAT	Endoglucanase OS=Triticum aestivum PE=3 SV=1	WHEAT	2	2700	4.02	4.02	30.16	23.17	20.95	tr|W5FB90|W5FB90_WHEAT	Endoglucanase OS=Triticum aestivum PE=3 SV=1	WHEAT	3	0.37325	0.139316	0.256283
tr|W5AKY9|W5AKY9_WHEAT	293	31.71	31.8	61.87	53.38	37.26	tr|W5AKY9|W5AKY9_WHEAT	Uncharacterized protein OS=Triticum aestivum PE=4 SV=1	WHEAT	29	346	23.82	23.91	45.06	36.57	31.89	tr|W5AKY9|W5AKY9_WHEAT	Uncharacterized protein OS=Triticum aestivum PE=4 SV=1	WHEAT	27	0.30761	0.212814	0.260212
tr|W4ZXM1|W4ZXM1_WHEAT	4308	2.03	2.93	55.15	36.76	16.91	tr|W4ZXM1|W4ZXM1_WHEAT	Uncharacterized protein OS=Triticum aestivum PE=4 SV=1	WHEAT	2	2015	6	6.28	64.71	47.06	28.68	tr|W4ZXM1|W4ZXM1_WHEAT	Uncharacterized protein OS=Triticum aestivum PE=4 SV=1	WHEAT	4	0.337287	0.214783	0.276035
tr|W5G2H3|W5G2H3_WHEAT	1765	8.52	8.66	82.46	71.05	30.7	tr|W5G2H3|W5G2H3_WHEAT	Uncharacterized protein OS=Triticum aestivum PE=4 SV=1	WHEAT	5	1377	8.7	8.83	53.51	31.58	30.7	tr|W5G2H3|W5G2H3_WHEAT	Uncharacterized protein OS=Triticum aestivum PE=4 SV=1	WHEAT	4	0.224905	0.340408	0.282657
tr|W5FZ62|W5FZ62_WHEAT	865	16.53	23.23	68.67	62.16	58.4	tr|W5FZ62|W5FZ62_WHEAT	Uncharacterized protein OS=Triticum aestivum PE=3 SV=1	WHEAT	19	819	13.91	14.25	55.14	38.85	35.34	tr|W5FZ62|W5FZ62_WHEAT	Uncharacterized protein OS=Triticum aestivum PE=3 SV=1	WHEAT	18	0.194089	0.416869	0.305479
tr|L0GED8|L0GED8_WHEAT	164	40.95	42.22	91.19	81.99	71.65	tr|L0GED8|L0GED8_WHEAT	14-3-3 protein OS=Triticum aestivum GN=14R2 PE=2 SV=1	WHEAT	53	72	44.08	45.88	88.12	82.76	78.54	tr|L0GED8|L0GED8_WHEAT	14-3-3 protein OS=Triticum aestivum GN=14R2 PE=2 SV=1	WHEAT	53	0.319154	0.337287	0.328221
tr|W4ZRN0|W4ZRN0_WHEAT	2266	6.32	6.41	23.79	17.48	14.56	tr|W4ZRN0|W4ZRN0_WHEAT	rRNA N-glycosidase OS=Triticum aestivum PE=3 SV=1	WHEAT	5	1483	8.16	8.19	30.1	20.63	13.83	tr|W4ZRN0|W4ZRN0_WHEAT	rRNA N-glycosidase OS=Triticum aestivum PE=3 SV=1	WHEAT	6	0.310456	0.369828	0.340142
tr|Q9FXQ9|Q9FXQ9_WHEAT	786	17.86	32.61	80.83	69.17	62.03	tr|Q9FXQ9|Q9FXQ9_WHEAT	TaWIN1 OS=Triticum aestivum GN=TaWIN1 PE=2 SV=1	WHEAT	29	499	19.16	37.48	81.58	73.68	71.43	tr|Q9FXQ9|Q9FXQ9_WHEAT	TaWIN1 OS=Triticum aestivum GN=TaWIN1 PE=2 SV=1	WHEAT	24	0.383707	0.363078	0.373393
tr|W4ZXS7|W4ZXS7_WHEAT	1522	10.02	26.07	52.3	44.64	39.39	tr|W4ZXS7|W4ZXS7_WHEAT	Uncharacterized protein (Fragment) OS=Triticum aestivum PE=4 SV=1	WHEAT	26	804	14	22.71	47.92	45.73	43.76	tr|W4ZXS7|W4ZXS7_WHEAT	Uncharacterized protein (Fragment) OS=Triticum aestivum PE=4 SV=1	WHEAT	36	0.428549	0.346737	0.387643
tr|W5BPD8|W5BPD8_WHEAT	1051	14.01	14.17	59.27	47.18	38.71	tr|W5BPD8|W5BPD8_WHEAT	Uncharacterized protein OS=Triticum aestivum PE=4 SV=1	WHEAT	8	1304	9.32	10.24	50	26.61	20.16	tr|W5BPD8|W5BPD8_WHEAT	Uncharacterized protein OS=Triticum aestivum PE=4 SV=1	WHEAT	5	0.448745	0.334195	0.39147
tr|W5B237|W5B237_WHEAT	4897	2	6.02	50	32	28	tr|W5B237|W5B237_WHEAT	Uncharacterized protein OS=Triticum aestivum PE=4 SV=1	WHEAT	3	5358	1.96	2.01	35	19	15	tr|W5B237|W5B237_WHEAT	Uncharacterized protein OS=Triticum aestivum PE=4 SV=1	WHEAT	2	0.42462	0.369828	0.397224
tr|W5BTN0|W5BTN0_WHEAT	1301	11.79	14.61	16.83	8.381	4.298	tr|W5BTN0|W5BTN0_WHEAT	Uncharacterized protein OS=Triticum aestivum PE=4 SV=1	WHEAT	11	1847	6.32	8.51	14.04	5.444	1.97	tr|W5BTN0|W5BTN0_WHEAT	Uncharacterized protein OS=Triticum aestivum PE=4 SV=1	WHEAT	5	0.465586	0.398107	0.431847
tr|W5AMP7|W5AMP7_WHEAT	479	24.23	25.23	63.13	55.03	49.16	tr|W5AMP7|W5AMP7_WHEAT	Uncharacterized protein OS=Triticum aestivum PE=4 SV=1	WHEAT	28	172	32.37	32.45	70.11	65.64	57.82	tr|W5AMP7|W5AMP7_WHEAT	Uncharacterized protein OS=Triticum aestivum PE=4 SV=1	WHEAT	21	0.369828	0.496592	0.43321
tr|W5CEP0|W5CEP0_WHEAT	5398	2	2.01	37.04	9.877	9.877	tr|W5CEP0|W5CEP0_WHEAT	Uncharacterized protein (Fragment) OS=Triticum aestivum PE=4 SV=1	WHEAT	1	5140	2	2.02	34.57	14.81	9.877	tr|W5CEP0|W5CEP0_WHEAT	Uncharacterized protein (Fragment) OS=Triticum aestivum PE=4 SV=1	WHEAT	1	0.461318	0.405509	0.433413
tr|W5E9G6|W5E9G6_WHEAT	35	63.84	65.2	78.41	72.96	62.26	tr|W5E9G6|W5E9G6_WHEAT	Uncharacterized protein OS=Triticum aestivum PE=3 SV=1	WHEAT	143	35	55.46	56.59	74.63	67.71	61.64	tr|W5E9G6|W5E9G6_WHEAT	Uncharacterized protein OS=Triticum aestivum PE=3 SV=1	WHEAT	87	8.09096	7.44732	7.76914
tr|W5GPH2|W5GPH2_WHEAT	5614	1.71	8.66	43.95	35.89	30.65	tr|W5GPH2|W5GPH2_WHEAT	Uncharacterized protein OS=Triticum aestivum PE=3 SV=1	WHEAT	6	3084	3.6	7.97	45.56	27.02	25.4	tr|W5GPH2|W5GPH2_WHEAT	Uncharacterized protein OS=Triticum aestivum PE=3 SV=1	WHEAT	5	8.47227	3.43558	5.95393
tr|A0A077RZB4|A0A077RZB4_WHEAT	981	14.81	17.34	77.4	64.42	54.81	tr|A0A077RZB4|A0A077RZB4_WHEAT	Chromosome 3B, genomic scaffold, cultivar Chinese Spring OS=Triticum aestivum GN=TRAES_3BF114000090CFD_c1 PE=4 SV=1	WHEAT	11	1691	7.27	7.59	60.58	45.19	32.69	tr|A0A077RZB4|A0A077RZB4_WHEAT	Chromosome 3B, genomic scaffold, cultivar Chinese Spring OS=Triticum aestivum GN=TRAES_3BF114000090CFD_c1 PE=4 SV=1	WHEAT	4	2.67917	7.17794	4.92856
tr|A0A077RSI4|A0A077RSI4_WHEAT	706	19.14	24.8	45.45	31.33	23.55	tr|A0A077RSI4|A0A077RSI4_WHEAT	Chromosome 3B, genomic scaffold, cultivar Chinese Spring OS=Triticum aestivum GN=TRAES_3BF050100010CFD_c1 PE=3 SV=1	WHEAT	20	463	20.12	23.68	38.12	25.74	19.5	tr|A0A077RSI4|A0A077RSI4_WHEAT	Chromosome 3B, genomic scaffold, cultivar Chinese Spring OS=Triticum aestivum GN=TRAES_3BF050100010CFD_c1 PE=3 SV=1	WHEAT	17	5.39511	3.28095	4.33803
tr|W5CF23|W5CF23_WHEAT	3305	4	4.05	23.34	11.99	6.94	tr|W5CF23|W5CF23_WHEAT	Uncharacterized protein OS=Triticum aestivum PE=4 SV=1	WHEAT	2	1878	6.19	6.41	26.18	16.72	9.148	tr|W5CF23|W5CF23_WHEAT	Uncharacterized protein OS=Triticum aestivum PE=4 SV=1	WHEAT	5	2.12814	6.19441	4.16127
tr|W5FF28|W5FF28_WHEAT	647	20.23	44.3	51.34	45.88	36.35	tr|W5FF28|W5FF28_WHEAT	Lipoxygenase OS=Triticum aestivum PE=3 SV=1	WHEAT	41	849	13.49	33.12	42.51	33.1	30.43	tr|W5FF28|W5FF28_WHEAT	Lipoxygenase OS=Triticum aestivum PE=3 SV=1	WHEAT	28	3.25087	4.96592	4.1084
tr|W5AL85|W5AL85_WHEAT	1629	9.37	10.23	42.15	26.96	21.84	tr|W5AL85|W5AL85_WHEAT	Phosphoinositide phospholipase C OS=Triticum aestivum PE=4 SV=1	WHEAT	10	1360	8.8	9.41	24.57	16.89	14.85	tr|W5AL85|W5AL85_WHEAT	Phosphoinositide phospholipase C OS=Triticum aestivum PE=4 SV=1	WHEAT	6	4.65586	3.53183	4.09385
tr|W5EXV1|W5EXV1_WHEAT	4988	2	4.06	16.45	5.751	1.917	tr|W5EXV1|W5EXV1_WHEAT	Uncharacterized protein OS=Triticum aestivum PE=3 SV=1	WHEAT	2	4121	2.01	2.07	14.54	3.994	1.118	tr|W5EXV1|W5EXV1_WHEAT	Uncharacterized protein OS=Triticum aestivum PE=3 SV=1	WHEAT	1	4.16869	2.83139	3.50004
tr|W5EXC4|W5EXC4_WHEAT	4720	2	13.12	44.22	37.85	25.1	tr|W5EXC4|W5EXC4_WHEAT	Uncharacterized protein OS=Triticum aestivum PE=4 SV=1	WHEAT	7	4365	2	10.4	54.18	30.28	26.29	tr|W5EXC4|W5EXC4_WHEAT	Uncharacterized protein OS=Triticum aestivum PE=4 SV=1	WHEAT	8	4.69894	2.22844	3.46369
sp|Q1XIR9|HGL1A_WHEAT	598	21.3	23.75	54.48	43.06	34.09	sp|Q1XIR9|HGL1A_WHEAT	4-hydroxy-7-methoxy-3-oxo-3,4-dihydro-2H-1,4-benzoxazin-2-yl glucoside beta-D-glucosidase 1a, chloroplastic OS=Triticum aestivum GN=GLU1A PE=1 SV=1	WHEAT	16	493	19.29	19.33	33.04	26.01	21.79	sp|Q1XIR9|HGL1A_WHEAT	4-hydroxy-7-methoxy-3-oxo-3,4-dihydro-2H-1,4-benzoxazin-2-yl glucoside beta-D-glucosidase 1a, chloroplastic OS=Triticum aestivum GN=GLU1A PE=1 SV=1	WHEAT	11	2.85759	3.53183	3.19471
tr|W5B9F3|W5B9F3_WHEAT	507	23.46	23.53	67.57	64.48	60.23	tr|W5B9F3|W5B9F3_WHEAT	Uncharacterized protein OS=Triticum aestivum PE=4 SV=1	WHEAT	31	513	18.83	18.93	64.09	57.92	55.21	tr|W5B9F3|W5B9F3_WHEAT	Uncharacterized protein OS=Triticum aestivum PE=4 SV=1	WHEAT	29	2.96483	2.07014	2.51749
tr|W5DGS1|W5DGS1_WHEAT	3200	4	13	62.22	55.11	47.56	tr|W5DGS1|W5DGS1_WHEAT	Uncharacterized protein OS=Triticum aestivum PE=4 SV=1	WHEAT	16	4353	2	11.08	62.67	52.89	43.56	tr|W5DGS1|W5DGS1_WHEAT	Uncharacterized protein OS=Triticum aestivum PE=4 SV=1	WHEAT	16	2.58226	2.35505	2.46865
tr|W5I047|W5I047_WHEAT	1230	12.25	12.38	41.36	32.72	24.35	tr|W5I047|W5I047_WHEAT	Uncharacterized protein OS=Triticum aestivum PE=3 SV=1	WHEAT	11	1390	8.62	8.66	39.01	25.92	13.61	tr|W5I047|W5I047_WHEAT	Uncharacterized protein OS=Triticum aestivum PE=3 SV=1	WHEAT	7	2.53513	2.208	2.37157
tr|W5ENX5|W5ENX5_WHEAT	4150	2.11	40.31	74.38	67.42	61.57	tr|W5ENX5|W5ENX5_WHEAT	Uncharacterized protein OS=Triticum aestivum PE=3 SV=1	WHEAT	60	1669	7.38	37.78	58.43	55.51	52.13	tr|W5ENX5|W5ENX5_WHEAT	Uncharacterized protein OS=Triticum aestivum PE=3 SV=1	WHEAT	45	2.39883	2.12814	2.26349
tr|W5HND1|W5HND1_WHEAT	399	26.93	35.24	59.35	48.91	45	tr|W5HND1|W5HND1_WHEAT	Catalase (Fragment) OS=Triticum aestivum PE=3 SV=1	WHEAT	22	380	22.41	25.48	54.57	41.74	35.43	tr|W5HND1|W5HND1_WHEAT	Catalase (Fragment) OS=Triticum aestivum PE=3 SV=1	WHEAT	17	2.07014	2.0893	2.07972
tr|W5IBM5|W5IBM5_WHEAT	4151	2.11	7.76	34.75	31.21	24.11	tr|W5IBM5|W5IBM5_WHEAT	Uncharacterized protein OS=Triticum aestivum PE=4 SV=1	WHEAT	5	4438	2	8	24.11	24.11	24.11	tr|W5IBM5|W5IBM5_WHEAT	Uncharacterized protein OS=Triticum aestivum PE=4 SV=1	WHEAT	5	2.07014	2.01372	2.04193
