# Supplementary material for: Pattern of Protein Expression in Developing Wheat Grains Identified through Proteomic Analysis
Source: Front Plant Sci. 2017 Jun 9;8:962. doi: 10.3389/fpls.2017.00962 (PMC5465268; doi:10.3389/fpls.2017.00962)
Supplement: Table S4 — Proteins showing 2-fold expression level differences between P271 and Chinese Spring at 8 days post anthesis (DPA). [file Table4.XLS]

## Sheet: Sheet1
Table S4. Proteins showing 2-fold expression level differences between P271 and Chinese Spring at 8 days post anthesis (DPA).
	Batch.1 (Biol. Rep. # 1)										Batch.2 (Biol. Rep. # 2)
Accession	N	Unused	Total	%Cov	%Cov(50)	%Cov(95)	Accession	Name	Species	Peptides(95%)	N	Unused	Total	%Cov	%Cov(50)	%Cov(95)	Accession	Name	Species	Peptides(95%)	b.1_118_VS_114	b.2_118_VS_114	AVG.
tr|A0A077RZB4|A0A077RZB4_WHEAT	981	14.81	17.34	77.4	64.42	54.81	tr|A0A077RZB4|A0A077RZB4_WHEAT	Chromosome 3B, genomic scaffold, cultivar Chinese Spring OS=Triticum aestivum GN=TRAES_3BF114000090CFD_c1 PE=4 SV=1	WHEAT	11	1691	7.27	7.59	60.58	45.19	32.69	tr|A0A077RZB4|A0A077RZB4_WHEAT	Chromosome 3B, genomic scaffold, cultivar Chinese Spring OS=Triticum aestivum GN=TRAES_3BF114000090CFD_c1 PE=4 SV=1	WHEAT	4	0.0554626	0.049204	0.0523333
tr|A0A080YUW8|A0A080YUW8_WHEAT	783	17.89	18.24	65.34	47.16	36.93	tr|A0A080YUW8|A0A080YUW8_WHEAT	Histone H2A OS=Triticum aestivum GN=TRAES_3BF065400180CFD_c1 PE=3 SV=1	WHEAT	15	1384	8.65	13.97	56.25	45.45	32.39	tr|A0A080YUW8|A0A080YUW8_WHEAT	Histone H2A OS=Triticum aestivum GN=TRAES_3BF065400180CFD_c1 PE=3 SV=1	WHEAT	18	0.1	0.0398107	0.0699054
tr|W5I5U8|W5I5U8_WHEAT	3485	3.59	3.72	27.78	27.78	18.52	tr|W5I5U8|W5I5U8_WHEAT	Uncharacterized protein (Fragment) OS=Triticum aestivum PE=4 SV=1	WHEAT	2	3755	2.11	2.13	57.41	57.41	18.52	tr|W5I5U8|W5I5U8_WHEAT	Uncharacterized protein (Fragment) OS=Triticum aestivum PE=4 SV=1	WHEAT	2	0.0152757	0.203236	0.109256
tr|W5I4I8|W5I4I8_WHEAT	593	21.45	21.54	59.73	53.24	45.19	tr|W5I4I8|W5I4I8_WHEAT	Uncharacterized protein OS=Triticum aestivum PE=4 SV=1	WHEAT	23	368	22.81	22.85	59.73	51.45	39.15	tr|W5I4I8|W5I4I8_WHEAT	Uncharacterized protein OS=Triticum aestivum PE=4 SV=1	WHEAT	22	0.128233	0.109648	0.11894
sp|P10385|GLTA_WHEAT	4313	2.03	2.37	11.52	8.989	7.865	sp|P10385|GLTA_WHEAT	Glutenin, low molecular weight subunit OS=Triticum aestivum PE=3 SV=1	WHEAT	6	5273	2	2	10.67	9.551	3.933	sp|P10385|GLTA_WHEAT	Glutenin, low molecular weight subunit OS=Triticum aestivum PE=3 SV=1	WHEAT	4	0.207014	0.110662	0.158838
tr|W5FJV5|W5FJV5_WHEAT	4822	2	8.33	60.9	51.28	48.72	tr|W5FJV5|W5FJV5_WHEAT	Uncharacterized protein OS=Triticum aestivum PE=4 SV=1	WHEAT	6	4406	2	8.9	63.46	53.21	48.72	tr|W5FJV5|W5FJV5_WHEAT	Uncharacterized protein OS=Triticum aestivum PE=4 SV=1	WHEAT	8	0.288403	0.0356451	0.162024
tr|A0A077RXL7|A0A077RXL7_WHEAT	5847	1.3	1.61	18.43	6.957	1.043	tr|A0A077RXL7|A0A077RXL7_WHEAT	tRNA (guanine(37)-N1)-methyltransferase OS=Triticum aestivum GN=TRAES_3BF017100010CFD_c1 PE=3 SV=1	WHEAT	1	5009	2	2.05	10.96	4.696	1.043	tr|A0A077RXL7|A0A077RXL7_WHEAT	tRNA (guanine(37)-N1)-methyltransferase OS=Triticum aestivum GN=TRAES_3BF017100010CFD_c1 PE=3 SV=1	WHEAT	1	0.316228	0.0105682	0.163398
tr|W5EE52|W5EE52_WHEAT	4119	2.14	14.14	44.58	36.4	22.9	tr|W5EE52|W5EE52_WHEAT	Uncharacterized protein (Fragment) OS=Triticum aestivum PE=4 SV=1	WHEAT	12	5581	1.55	13.24	38.85	27.81	24.95	tr|W5EE52|W5EE52_WHEAT	Uncharacterized protein (Fragment) OS=Triticum aestivum PE=4 SV=1	WHEAT	14	0.224905	0.105682	0.165294
tr|W5D021|W5D021_WHEAT	756	18.31	18.43	49.03	42.62	33.43	tr|W5D021|W5D021_WHEAT	Chromosome 3B, genomic scaffold, cultivar Chinese Spring OS=Triticum aestivum GN=TRAES_3BF026100070CFD_c1 PE=4 SV=1	WHEAT	11	595	17.31	17.64	42.06	35.65	31.48	tr|W5D021|W5D021_WHEAT	Chromosome 3B, genomic scaffold, cultivar Chinese Spring OS=Triticum aestivum GN=TRAES_3BF026100070CFD_c1 PE=4 SV=1	WHEAT	11	0.123595	0.239883	0.181739
tr|W5EBH5|W5EBH5_WHEAT	1073	13.79	67.38	63.85	55.4	51.18	tr|W5EBH5|W5EBH5_WHEAT	Lipoxygenase (Fragment) OS=Triticum aestivum PE=3 SV=1	WHEAT	51	1982	6	44.91	45.84	41.49	35.28	tr|W5EBH5|W5EBH5_WHEAT	Lipoxygenase (Fragment) OS=Triticum aestivum PE=3 SV=1	WHEAT	36	0.235505	0.128233	0.181869
tr|W5I5G5|W5I5G5_WHEAT	506	23.47	24.2	83.6	77.25	67.72	tr|W5I5G5|W5I5G5_WHEAT	Chromosome 3B, genomic scaffold, cultivar Chinese Spring OS=Triticum aestivum GN=TRAES_3BF060500370CFD_c1 PE=4 SV=1	WHEAT	25	576	17.71	19.38	85.19	77.78	59.26	tr|W5I5G5|W5I5G5_WHEAT	Chromosome 3B, genomic scaffold, cultivar Chinese Spring OS=Triticum aestivum GN=TRAES_3BF060500370CFD_c1 PE=4 SV=1	WHEAT	29	0.313329	0.101859	0.207594
tr|D8L9S2|D8L9S2_WHEAT	975	14.87	17.3	47.84	33.26	23.61	tr|D8L9S2|D8L9S2_WHEAT	Chromosome 3B, genomic scaffold, cultivar Chinese Spring OS=Triticum aestivum GN=gad1 PE=3 SV=1	WHEAT	11	907	12.79	17.1	40.04	30.18	22.59	tr|D8L9S2|D8L9S2_WHEAT	Chromosome 3B, genomic scaffold, cultivar Chinese Spring OS=Triticum aestivum GN=gad1 PE=3 SV=1	WHEAT	11	0.337287	0.147231	0.242259
tr|W4ZRN0|W4ZRN0_WHEAT	2266	6.32	6.41	23.79	17.48	14.56	tr|W4ZRN0|W4ZRN0_WHEAT	rRNA N-glycosidase OS=Triticum aestivum PE=3 SV=1	WHEAT	5	1483	8.16	8.19	30.1	20.63	13.83	tr|W4ZRN0|W4ZRN0_WHEAT	rRNA N-glycosidase OS=Triticum aestivum PE=3 SV=1	WHEAT	6	0.147231	0.343558	0.245395
tr|W5AA07|W5AA07_WHEAT	75	51.75	55.09	44	34.31	26.22	tr|W5AA07|W5AA07_WHEAT	Uncharacterized protein OS=Triticum aestivum PE=4 SV=1	WHEAT	31	60	46.48	47.62	35.22	29.43	25.73	tr|W5AA07|W5AA07_WHEAT	Uncharacterized protein OS=Triticum aestivum PE=4 SV=1	WHEAT	29	0.310456	0.190546	0.250501
tr|W5EEH0|W5EEH0_WHEAT	2006	7.5	7.81	48.8	41.57	30.72	tr|W5EEH0|W5EEH0_WHEAT	Uncharacterized protein OS=Triticum aestivum PE=4 SV=1	WHEAT	4	4598	2	4.04	36.14	21.69	16.87	tr|W5EEH0|W5EEH0_WHEAT	Uncharacterized protein OS=Triticum aestivum PE=4 SV=1	WHEAT	2	0.165959	0.440555	0.303257
tr|W5A9I5|W5A9I5_WHEAT	4992	2	4.06	32	20	20	tr|W5A9I5|W5A9I5_WHEAT	Uncharacterized protein OS=Triticum aestivum PE=4 SV=1	WHEAT	4	2979	3.92	6.05	66.4	34.4	34.4	tr|W5A9I5|W5A9I5_WHEAT	Uncharacterized protein OS=Triticum aestivum PE=4 SV=1	WHEAT	4	0.161436	0.448745	0.305091
tr|W5CHP9|W5CHP9_WHEAT	3468	3.64	3.75	45	45	40	tr|W5CHP9|W5CHP9_WHEAT	Uncharacterized protein OS=Triticum aestivum PE=4 SV=1	WHEAT	4	5224	2	2.01	26.25	25	15	tr|W5CHP9|W5CHP9_WHEAT	Uncharacterized protein OS=Triticum aestivum PE=4 SV=1	WHEAT	1	0.322107	0.301995	0.312051
tr|Q8W3V4|Q8W3V4_WHEAT	3058	4.05	4.06	39.93	35.23	9.732	tr|Q8W3V4|Q8W3V4_WHEAT	LMW-glutenin P3-6 OS=Triticum aestivum GN=lmw-gs PE=4 SV=1	WHEAT	3	1636	7.57	7.62	30.54	27.18	25.17	tr|Q8W3V4|Q8W3V4_WHEAT	LMW-glutenin P3-6 OS=Triticum aestivum GN=lmw-gs PE=4 SV=1	WHEAT	8	0.420727	0.229087	0.324907
tr|A0A077RYK9|A0A077RYK9_WHEAT	1050	14.01	14.42	61.92	56.9	48.12	tr|A0A077RYK9|A0A077RYK9_WHEAT	Chromosome 3B, genomic scaffold, cultivar Chinese Spring OS=Triticum aestivum GN=TRAES_3BF020300100CFD_c1 PE=4 SV=1	WHEAT	10	1143	10.41	10.61	54.81	52.72	46.44	tr|A0A077RYK9|A0A077RYK9_WHEAT	Chromosome 3B, genomic scaffold, cultivar Chinese Spring OS=Triticum aestivum GN=TRAES_3BF020300100CFD_c1 PE=4 SV=1	WHEAT	13	0.380189	0.288403	0.334296
tr|A0A096UMT1|A0A096UMT1_WHEAT	4113	2.15	5.38	14.84	5.267	1.756	tr|A0A096UMT1|A0A096UMT1_WHEAT	Uncharacterized protein OS=Triticum aestivum PE=4 SV=1	WHEAT	4	4074	2.01	2.62	11.25	4.31	1.676	tr|A0A096UMT1|A0A096UMT1_WHEAT	Uncharacterized protein OS=Triticum aestivum PE=4 SV=1	WHEAT	3	0.2208	0.469894	0.345347
tr|W5CM31|W5CM31_WHEAT	4366	2.02	2.13	35.85	26.42	15.09	tr|W5CM31|W5CM31_WHEAT	Uncharacterized protein (Fragment) OS=Triticum aestivum PE=4 SV=1	WHEAT	1	5606	1.5	1.76	26.42	15.09	15.09	tr|W5CM31|W5CM31_WHEAT	Uncharacterized protein (Fragment) OS=Triticum aestivum PE=4 SV=1	WHEAT	2	0.436516	0.270396	0.353456
tr|W4ZMK6|W4ZMK6_WHEAT	2672	5.13	5.56	25.15	23.93	17.79	tr|W4ZMK6|W4ZMK6_WHEAT	Uncharacterized protein OS=Triticum aestivum PE=4 SV=1	WHEAT	3	2939	4	4.01	15.34	14.11	11.04	tr|W4ZMK6|W4ZMK6_WHEAT	Uncharacterized protein OS=Triticum aestivum PE=4 SV=1	WHEAT	2	0.457088	0.343558	0.400323
tr|W5ENS7|W5ENS7_WHEAT	732	18.67	21.82	42.92	30.64	21.31	tr|W5ENS7|W5ENS7_WHEAT	Uncharacterized protein OS=Triticum aestivum PE=3 SV=1	WHEAT	12	543	18.23	20.72	35.61	24.73	21.15	tr|W5ENS7|W5ENS7_WHEAT	Uncharacterized protein OS=Triticum aestivum PE=3 SV=1	WHEAT	10	0.461318	0.383707	0.422512
tr|W5BTN0|W5BTN0_WHEAT	1301	11.79	14.61	16.83	8.381	4.298	tr|W5BTN0|W5BTN0_WHEAT	Uncharacterized protein OS=Triticum aestivum PE=4 SV=1	WHEAT	11	1847	6.32	8.51	14.04	5.444	1.97	tr|W5BTN0|W5BTN0_WHEAT	Uncharacterized protein OS=Triticum aestivum PE=4 SV=1	WHEAT	5	0.42462	0.428549	0.426584
tr|W5B237|W5B237_WHEAT	4897	2	6.02	50	32	28	tr|W5B237|W5B237_WHEAT	Uncharacterized protein OS=Triticum aestivum PE=4 SV=1	WHEAT	3	5358	1.96	2.01	35	19	15	tr|W5B237|W5B237_WHEAT	Uncharacterized protein OS=Triticum aestivum PE=4 SV=1	WHEAT	2	0.457088	0.401791	0.429439
tr|W5D4D9|W5D4D9_WHEAT	772	18.05	19.76	91.55	85.92	79.34	tr|W5D4D9|W5D4D9_WHEAT	Chromosome 3B, genomic scaffold, cultivar Chinese Spring OS=Triticum aestivum GN=TRAES_3BF063600070CFD_c1 PE=3 SV=1	WHEAT	30	598	17.21	17.4	76.06	72.77	70.89	tr|W5D4D9|W5D4D9_WHEAT	Chromosome 3B, genomic scaffold, cultivar Chinese Spring OS=Triticum aestivum GN=TRAES_3BF063600070CFD_c1 PE=3 SV=1	WHEAT	22	0.465586	0.416869	0.441228
tr|W5DTG8|W5DTG8_WHEAT	3764	2.85	50.34	80.72	76.01	74.66	tr|W5DTG8|W5DTG8_WHEAT	Uncharacterized protein OS=Triticum aestivum PE=4 SV=1	WHEAT	39	1626	7.63	41.93	66.59	63.23	59.19	tr|W5DTG8|W5DTG8_WHEAT	Uncharacterized protein OS=Triticum aestivum PE=4 SV=1	WHEAT	28	0.49204	0.409261	0.45065
tr|Q1XHC6|Q1XHC6_WHEAT	3175	4	22.31	66.67	61.32	59.67	tr|Q1XHC6|Q1XHC6_WHEAT	Multidomain cystatin OS=Triticum aestivum GN=TaMDC1 PE=2 SV=1	WHEAT	19	4263	2	16.72	69.55	56.79	51.03	tr|Q1XHC6|Q1XHC6_WHEAT	Multidomain cystatin OS=Triticum aestivum GN=TaMDC1 PE=2 SV=1	WHEAT	14	0.487529	0.457088	0.472308
tr|A0A077RW01|A0A077RW01_WHEAT	4046	2.24	2.38	33.57	16.78	13.99	tr|A0A077RW01|A0A077RW01_WHEAT	Chromosome 3B, genomic scaffold, cultivar Chinese Spring OS=Triticum aestivum GN=TRAES_3BF084900080CFD_c1 PE=4 SV=1	WHEAT	2	1725	7.04	7.22	35.66	30.77	24.48	tr|A0A077RW01|A0A077RW01_WHEAT	Chromosome 3B, genomic scaffold, cultivar Chinese Spring OS=Triticum aestivum GN=TRAES_3BF084900080CFD_c1 PE=4 SV=1	WHEAT	4	0.452898	0.496592	0.474745
sp|P40621|HMGL_WHEAT	5592	1.74	2.23	32.3	13.04	6.211	sp|P40621|HMGL_WHEAT	HMG1/2-like protein OS=Triticum aestivum PE=2 SV=1	WHEAT	1	5629	1.46	1.77	30.43	16.15	6.211	sp|P40621|HMGL_WHEAT	HMG1/2-like protein OS=Triticum aestivum PE=2 SV=1	WHEAT	1	2.14783	11.5878	6.8678
sp|Q2A784|AVLA1_WHEAT	2440	6	6	50	35.12	27.38	sp|Q2A784|AVLA1_WHEAT	Avenin-like a1 OS=Triticum aestivum GN=AVNLA PE=2 SV=1	WHEAT	5	4580	2	4.13	51.79	37.5	37.5	sp|Q2A784|AVLA1_WHEAT	Avenin-like a1 OS=Triticum aestivum GN=AVNLA PE=2 SV=1	WHEAT	9	4.40555	4.7863	4.59592
tr|W5BZE7|W5BZE7_WHEAT	5634	1.69	2.74	21.18	11	3.941	tr|W5BZE7|W5BZE7_WHEAT	Uncharacterized protein OS=Triticum aestivum PE=4 SV=1	WHEAT	2	2834	4	4.31	12.15	7.718	3.941	tr|W5BZE7|W5BZE7_WHEAT	Uncharacterized protein OS=Triticum aestivum PE=4 SV=1	WHEAT	2	6.66807	2.1677	4.41789
tr|W5CPX1|W5CPX1_WHEAT	357	29	29.37	63.21	58.14	47.78	tr|W5CPX1|W5CPX1_WHEAT	Chromosome 3B, genomic scaffold, cultivar Chinese Spring OS=Triticum aestivum GN=TRAES_3BF139100030CFD_c1 PE=3 SV=1	WHEAT	32	342	23.96	25.58	64.06	47.78	41.01	tr|W5CPX1|W5CPX1_WHEAT	Chromosome 3B, genomic scaffold, cultivar Chinese Spring OS=Triticum aestivum GN=TRAES_3BF139100030CFD_c1 PE=3 SV=1	WHEAT	28	2.12814	6.48634	4.30724
tr|W5H4U4|W5H4U4_WHEAT	3167	4	25.27	77.06	64.16	53.76	tr|W5H4U4|W5H4U4_WHEAT	Uncharacterized protein OS=Triticum aestivum PE=3 SV=1	WHEAT	17	3804	2.07	17.64	68.82	58.78	50.54	tr|W5H4U4|W5H4U4_WHEAT	Uncharacterized protein OS=Triticum aestivum PE=3 SV=1	WHEAT	14	2.39883	6.0256	4.21221
tr|A0A077RSI4|A0A077RSI4_WHEAT	706	19.14	24.8	45.45	31.33	23.55	tr|A0A077RSI4|A0A077RSI4_WHEAT	Chromosome 3B, genomic scaffold, cultivar Chinese Spring OS=Triticum aestivum GN=TRAES_3BF050100010CFD_c1 PE=3 SV=1	WHEAT	20	463	20.12	23.68	38.12	25.74	19.5	tr|A0A077RSI4|A0A077RSI4_WHEAT	Chromosome 3B, genomic scaffold, cultivar Chinese Spring OS=Triticum aestivum GN=TRAES_3BF050100010CFD_c1 PE=3 SV=1	WHEAT	17	3.01995	3.0761	3.04802
tr|W5FGC3|W5FGC3_WHEAT	1456	10.51	10.65	36.41	26.09	17.39	tr|W5FGC3|W5FGC3_WHEAT	Uncharacterized protein OS=Triticum aestivum PE=3 SV=1	WHEAT	5	1328	9.05	9.23	31.25	22.28	17.93	tr|W5FGC3|W5FGC3_WHEAT	Uncharacterized protein OS=Triticum aestivum PE=3 SV=1	WHEAT	5	2.05116	3.76704	2.9091
tr|Q93XQ7|Q93XQ7_WHEAT	17	76.95	77.22	88.74	87.18	78.64	tr|Q93XQ7|Q93XQ7_WHEAT	Protein disulfide isomerase OS=Triticum aestivum GN=PDI3 PE=2 SV=1	WHEAT	123	3684	2.16	58.48	87.18	78.25	75.15	tr|Q93XQ7|Q93XQ7_WHEAT	Protein disulfide isomerase OS=Triticum aestivum GN=PDI3 PE=2 SV=1	WHEAT	105	3.16228	2.48886	2.82557
sp|P32032|THN2_WHEAT	1365	11.24	11.39	66.91	63.97	63.97	sp|P32032|THN2_WHEAT	Alpha-2-purothionin OS=Triticum aestivum GN=THI1.2 PE=2 SV=1	WHEAT	9	1687	7.3	7.44	61.03	33.82	33.82	sp|P32032|THN2_WHEAT	Alpha-2-purothionin OS=Triticum aestivum GN=THI1.2 PE=2 SV=1	WHEAT	10	3.04789	2.46604	2.75697
tr|W5HNQ2|W5HNQ2_WHEAT	51	57.7	60.14	62.15	52.51	42.18	tr|W5HNQ2|W5HNQ2_WHEAT	Uncharacterized protein OS=Triticum aestivum PE=3 SV=1	WHEAT	35	19	61.47	63.95	68.44	57.96	47.49	tr|W5HNQ2|W5HNQ2_WHEAT	Uncharacterized protein OS=Triticum aestivum PE=3 SV=1	WHEAT	49	2.29087	2.83139	2.56113
tr|W5DYZ9|W5DYZ9_WHEAT	1008	14.41	22.26	32.39	24.63	21.04	tr|W5DYZ9|W5DYZ9_WHEAT	Uncharacterized protein OS=Triticum aestivum PE=4 SV=1	WHEAT	13	836	13.68	18.25	26.57	18.66	17.46	tr|W5DYZ9|W5DYZ9_WHEAT	Uncharacterized protein OS=Triticum aestivum PE=4 SV=1	WHEAT	12	2.75423	2.208	2.48112
