# Supplementary material for: Pattern of Protein Expression in Developing Wheat Grains Identified through Proteomic Analysis
Source: Front Plant Sci. 2017 Jun 9;8:962. doi: 10.3389/fpls.2017.00962 (PMC5465268; doi:10.3389/fpls.2017.00962)
Supplement: Table S5 — Proteins showing 2-fold expression level differences between P271 and Chinese Spring at 12 days post anthesis (DPA). [file Table5.XLS]

## Sheet: Sheet1
Table S5. Proteins showing 2-fold expression level differences between P271 and Chinese Spring at 12 days post anthesis (DPA)
	Batch.1 (Biol. Rep. # 1)										Batch.2 (Biol. Rep. # 2)
Accession	N	Unused	Total	%Cov	%Cov(50)	%Cov(95)	Accession	Name	Species	Peptides(95%)	N	Unused	Total	%Cov	%Cov(50)	%Cov(95)	Accession	Name	Species	Peptides(95%)	b.1_119_VS_115	b.2_119_VS_115	AVG.
tr|A0A080YUW8|A0A080YUW8_WHEAT	783	17.89	18.24	65.34	47.16	36.93	tr|A0A080YUW8|A0A080YUW8_WHEAT	Histone H2A OS=Triticum aestivum GN=TRAES_3BF065400180CFD_c1 PE=3 SV=1	WHEAT	15	1384	8.65	13.97	56.25	45.45	32.39	tr|A0A080YUW8|A0A080YUW8_WHEAT	Histone H2A OS=Triticum aestivum GN=TRAES_3BF065400180CFD_c1 PE=3 SV=1	WHEAT	18	0.120226	0.0990832	0.109655
sp|P33432|PUIA_WHEAT	3584	3.33	3.67	45.95	40.54	22.3	sp|P33432|PUIA_WHEAT	Puroindoline-A OS=Triticum aestivum GN=PINA PE=1 SV=2	WHEAT	2	2520	4.19	4.32	28.38	25.68	18.24	sp|P33432|PUIA_WHEAT	Puroindoline-A OS=Triticum aestivum GN=PINA PE=1 SV=2	WHEAT	3	0.083946	0.159956	0.121951
tr|Q0Q0I7|Q0Q0I7_WHEAT	8	96.05	96.03	79	74.43	63.43	tr|Q0Q0I7|Q0Q0I7_WHEAT	Heat shock protein 90 OS=Triticum aestivum GN=HSP90-2 PE=1 SV=1	WHEAT	98	5	88.14	87.82	71.71	65.29	60.57	tr|Q0Q0I7|Q0Q0I7_WHEAT	Heat shock protein 90 OS=Triticum aestivum GN=HSP90-2 PE=1 SV=1	WHEAT	105	0.147231	0.12942	0.138325
tr|W5F9D7|W5F9D7_WHEAT	6	101	101.41	73.73	71.64	65.16	tr|W5F9D7|W5F9D7_WHEAT	Lipoxygenase OS=Triticum aestivum PE=3 SV=1	WHEAT	206	6	86.74	86.64	73.03	69.79	63.31	tr|W5F9D7|W5F9D7_WHEAT	Lipoxygenase OS=Triticum aestivum PE=3 SV=1	WHEAT	165	0.147231	0.134276	0.140754
tr|W5ECA4|W5ECA4_WHEAT	4414	2.01	9.09	21.43	13.64	8.929	tr|W5ECA4|W5ECA4_WHEAT	Uncharacterized protein OS=Triticum aestivum PE=4 SV=1	WHEAT	6	4504	2	5.89	17.05	7.305	4.383	tr|W5ECA4|W5ECA4_WHEAT	Uncharacterized protein OS=Triticum aestivum PE=4 SV=1	WHEAT	3	0.151356	0.130617	0.140987
tr|W5D021|W5D021_WHEAT	756	18.31	18.43	49.03	42.62	33.43	tr|W5D021|W5D021_WHEAT	Chromosome 3B, genomic scaffold, cultivar Chinese Spring OS=Triticum aestivum GN=TRAES_3BF026100070CFD_c1 PE=4 SV=1	WHEAT	11	595	17.31	17.64	42.06	35.65	31.48	tr|W5D021|W5D021_WHEAT	Chromosome 3B, genomic scaffold, cultivar Chinese Spring OS=Triticum aestivum GN=TRAES_3BF026100070CFD_c1 PE=4 SV=1	WHEAT	11	0.185353	0.111686	0.14852
tr|W5D6S5|W5D6S5_WHEAT	1083	13.69	13.8	52.76	44.14	38.28	tr|W5D6S5|W5D6S5_WHEAT	Chromosome 3B, genomic scaffold, cultivar Chinese Spring OS=Triticum aestivum GN=TRAES_3BF047500040CFD_c1 PE=4 SV=1	WHEAT	21	1596	7.83	8.02	44.83	37.24	31.72	tr|W5D6S5|W5D6S5_WHEAT	Chromosome 3B, genomic scaffold, cultivar Chinese Spring OS=Triticum aestivum GN=TRAES_3BF047500040CFD_c1 PE=4 SV=1	WHEAT	8	0.0353183	0.285759	0.160539
tr|W5EBH5|W5EBH5_WHEAT	1073	13.79	67.38	63.85	55.4	51.18	tr|W5EBH5|W5EBH5_WHEAT	Lipoxygenase (Fragment) OS=Triticum aestivum PE=3 SV=1	WHEAT	51	1982	6	44.91	45.84	41.49	35.28	tr|W5EBH5|W5EBH5_WHEAT	Lipoxygenase (Fragment) OS=Triticum aestivum PE=3 SV=1	WHEAT	36	0.183654	0.172187	0.17792
tr|A0A077RW85|A0A077RW85_WHEAT	2340	6.06	18.88	99.32	98.65	89.86	tr|A0A077RW85|A0A077RW85_WHEAT	Chromosome 3B, genomic scaffold, cultivar Chinese Spring OS=Triticum aestivum GN=TRAES_3BF027700130CFD_c1 PE=4 SV=1	WHEAT	112	1112	10.71	21.98	99.32	98.65	98.65	tr|A0A077RW85|A0A077RW85_WHEAT	Chromosome 3B, genomic scaffold, cultivar Chinese Spring OS=Triticum aestivum GN=TRAES_3BF027700130CFD_c1 PE=4 SV=1	WHEAT	99	0.0787046	0.301995	0.19035
tr|W5ATQ7|W5ATQ7_WHEAT	1322	11.68	12.8	42.15	34.19	24.82	tr|W5ATQ7|W5ATQ7_WHEAT	Uncharacterized protein OS=Triticum aestivum PE=3 SV=1	WHEAT	7	647	16.37	16.79	31.85	28.57	23.65	tr|W5ATQ7|W5ATQ7_WHEAT	Uncharacterized protein OS=Triticum aestivum PE=3 SV=1	WHEAT	8	0.123595	0.316228	0.219911
tr|W5I047|W5I047_WHEAT	1230	12.25	12.38	41.36	32.72	24.35	tr|W5I047|W5I047_WHEAT	Uncharacterized protein OS=Triticum aestivum PE=3 SV=1	WHEAT	11	1390	8.62	8.66	39.01	25.92	13.61	tr|W5I047|W5I047_WHEAT	Uncharacterized protein OS=Triticum aestivum PE=3 SV=1	WHEAT	7	0.299226	0.155597	0.227412
tr|W5FB60|W5FB60_WHEAT	1232	12.23	14.32	58.53	47	44.7	tr|W5FB60|W5FB60_WHEAT	Chalcone-flavonone isomerase family protein OS=Triticum aestivum PE=3 SV=1	WHEAT	9	990	12	12.01	51.15	46.54	42.86	tr|W5FB60|W5FB60_WHEAT	Chalcone-flavonone isomerase family protein OS=Triticum aestivum PE=3 SV=1	WHEAT	7	0.244343	0.233346	0.238844
tr|W5FJV5|W5FJV5_WHEAT	4822	2	8.33	60.9	51.28	48.72	tr|W5FJV5|W5FJV5_WHEAT	Uncharacterized protein OS=Triticum aestivum PE=4 SV=1	WHEAT	6	4406	2	8.9	63.46	53.21	48.72	tr|W5FJV5|W5FJV5_WHEAT	Uncharacterized protein OS=Triticum aestivum PE=4 SV=1	WHEAT	8	0.260615	0.246604	0.25361
tr|W5H454|W5H454_WHEAT	11	86.64	88.63	82.73	78.33	68.33	tr|W5H454|W5H454_WHEAT	Uncharacterized protein (Fragment) OS=Triticum aestivum PE=3 SV=1	WHEAT	88	9	81.15	81.4	78.18	69.09	64.55	tr|W5H454|W5H454_WHEAT	Uncharacterized protein (Fragment) OS=Triticum aestivum PE=3 SV=1	WHEAT	76	0.277971	0.237684	0.257828
tr|W5F0A0|W5F0A0_WHEAT	2176	6.68	32.22	95.07	88.16	77.3	tr|W5F0A0|W5F0A0_WHEAT	Uncharacterized protein OS=Triticum aestivum PE=3 SV=1	WHEAT	41	1985	6	34.26	96.71	90.79	80.92	tr|W5F0A0|W5F0A0_WHEAT	Uncharacterized protein OS=Triticum aestivum PE=3 SV=1	WHEAT	36	0.178649	0.340408	0.259528
tr|Q3S4I1|Q3S4I1_WHEAT	491	23.81	24.16	91.3	91.3	80.75	tr|Q3S4I1|Q3S4I1_WHEAT	Eukaryotic translation initiation factor 5A1 OS=Triticum aestivum PE=3 SV=1	WHEAT	31	471	19.85	20.73	90.06	85.09	81.37	tr|Q3S4I1|Q3S4I1_WHEAT	Eukaryotic translation initiation factor 5A1 OS=Triticum aestivum PE=3 SV=1	WHEAT	28	0.272898	0.251189	0.262043
tr|W5DQF4|W5DQF4_WHEAT	372	27.98	31.43	72.98	65.66	57.07	tr|W5DQF4|W5DQF4_WHEAT	Uncharacterized protein OS=Triticum aestivum PE=3 SV=1	WHEAT	26	257	27.44	31.24	66.92	64.14	54.04	tr|W5DQF4|W5DQF4_WHEAT	Uncharacterized protein OS=Triticum aestivum PE=3 SV=1	WHEAT	22	0.224905	0.363078	0.293992
tr|W5A444|W5A444_WHEAT	5786	1.41	16.95	74.51	54.25	39.87	tr|W5A444|W5A444_WHEAT	Histone H2B OS=Triticum aestivum PE=3 SV=1	WHEAT	44	5478	1.75	19.08	75.16	69.28	43.14	tr|W5A444|W5A444_WHEAT	Histone H2B OS=Triticum aestivum PE=3 SV=1	WHEAT	42	0.319154	0.296483	0.307818
tr|W5BV67|W5BV67_WHEAT	3762	2.86	3.24	52.11	45.07	45.07	tr|W5BV67|W5BV67_WHEAT	Uncharacterized protein OS=Triticum aestivum GN=TRAES_3BF135100050CFD_c1 PE=4 SV=1	WHEAT	3	3537	2.37	2.41	63.38	33.8	28.17	tr|W5BV67|W5BV67_WHEAT	Uncharacterized protein OS=Triticum aestivum GN=TRAES_3BF135100050CFD_c1 PE=4 SV=1	WHEAT	3	0.229087	0.387258	0.308172
tr|W5FVB7|W5FVB7_WHEAT	520	23.11	23.37	56.04	51.34	46.98	tr|W5FVB7|W5FVB7_WHEAT	Proteasome subunit beta type (Fragment) OS=Triticum aestivum PE=3 SV=1	WHEAT	18	610	16.96	17.11	54.7	44.63	42.95	tr|W5FVB7|W5FVB7_WHEAT	Proteasome subunit beta type (Fragment) OS=Triticum aestivum PE=3 SV=1	WHEAT	12	0.469894	0.151356	0.310625
tr|W5EQ81|W5EQ81_WHEAT	902	15.94	16.07	73.17	67.32	67.32	tr|W5EQ81|W5EQ81_WHEAT	Uncharacterized protein OS=Triticum aestivum PE=4 SV=1	WHEAT	11	896	12.92	13.24	65.37	57.07	53.66	tr|W5EQ81|W5EQ81_WHEAT	Uncharacterized protein OS=Triticum aestivum PE=4 SV=1	WHEAT	9	0.387258	0.248886	0.318072
tr|W5F500|W5F500_WHEAT	524	22.98	37.41	78.67	74.67	64.8	tr|W5F500|W5F500_WHEAT	Uncharacterized protein OS=Triticum aestivum PE=3 SV=1	WHEAT	34	620	16.78	29.56	73.6	68	59.2	tr|W5F500|W5F500_WHEAT	Uncharacterized protein OS=Triticum aestivum PE=3 SV=1	WHEAT	24	0.469894	0.167494	0.318694
tr|W5GUI9|W5GUI9_WHEAT	63	54.46	55.24	60.23	54.69	48.15	tr|W5GUI9|W5GUI9_WHEAT	Phenylalanine ammonia-lyase OS=Triticum aestivum PE=3 SV=1	WHEAT	44	97	40.61	41.05	54.69	45.17	41.62	tr|W5GUI9|W5GUI9_WHEAT	Phenylalanine ammonia-lyase OS=Triticum aestivum PE=3 SV=1	WHEAT	32	0.291072	0.346737	0.318904
tr|A0A096UNM1|A0A096UNM1_WHEAT	4775	2	10.06	24.7	21.69	19.28	tr|A0A096UNM1|A0A096UNM1_WHEAT	Uncharacterized protein (Fragment) OS=Triticum aestivum PE=4 SV=1	WHEAT	5	3963	2.02	11.36	30.72	25.6	20.78	tr|A0A096UNM1|A0A096UNM1_WHEAT	Uncharacterized protein (Fragment) OS=Triticum aestivum PE=4 SV=1	WHEAT	7	0.428549	0.21677	0.322659
tr|W5DX10|W5DX10_WHEAT	176	40.33	40.67	59.34	51.45	41.49	tr|W5DX10|W5DX10_WHEAT	Uncharacterized protein OS=Triticum aestivum PE=4 SV=1	WHEAT	26	202	30.6	33.07	57.26	45.23	38.59	tr|W5DX10|W5DX10_WHEAT	Uncharacterized protein OS=Triticum aestivum PE=4 SV=1	WHEAT	21	0.37325	0.283139	0.328195
tr|W5H7C9|W5H7C9_WHEAT	3417	3.77	14.06	84.17	79.14	73.38	tr|W5H7C9|W5H7C9_WHEAT	Uncharacterized protein OS=Triticum aestivum PE=4 SV=1	WHEAT	8	3346	2.86	11.7	77.7	77.7	69.78	tr|W5H7C9|W5H7C9_WHEAT	Uncharacterized protein OS=Triticum aestivum PE=4 SV=1	WHEAT	8	0.346737	0.331131	0.338934
tr|W5APP4|W5APP4_WHEAT	998	14.53	14.64	57.01	38.81	31.04	tr|W5APP4|W5APP4_WHEAT	Uncharacterized protein OS=Triticum aestivum PE=4 SV=1	WHEAT	8	1227	9.96	10.5	42.99	34.03	19.4	tr|W5APP4|W5APP4_WHEAT	Uncharacterized protein OS=Triticum aestivum PE=4 SV=1	WHEAT	8	0.37325	0.325087	0.349169
tr|W5G7L0|W5G7L0_WHEAT	2637	5.25	5.5	31.32	26.92	18.68	tr|W5G7L0|W5G7L0_WHEAT	Uncharacterized protein OS=Triticum aestivum PE=4 SV=1	WHEAT	5	2576	4.1	4.13	35.71	19.78	12.64	tr|W5G7L0|W5G7L0_WHEAT	Uncharacterized protein OS=Triticum aestivum PE=4 SV=1	WHEAT	3	0.369828	0.331131	0.35048
tr|W5AIB2|W5AIB2_WHEAT	259	33.22	33.57	79.75	76.32	73.52	tr|W5AIB2|W5AIB2_WHEAT	Malate dehydrogenase OS=Triticum aestivum PE=3 SV=1	WHEAT	57	246	27.89	28.53	74.45	72.9	61.37	tr|W5AIB2|W5AIB2_WHEAT	Malate dehydrogenase OS=Triticum aestivum PE=3 SV=1	WHEAT	61	0.343558	0.369828	0.356693
tr|W5I5X1|W5I5X1_WHEAT	2808	4.65	8.33	27.71	16.62	12.85	tr|W5I5X1|W5I5X1_WHEAT	Uncharacterized protein OS=Triticum aestivum PE=3 SV=1	WHEAT	5	3770	2.09	4.67	21.41	16.62	10.58	tr|W5I5X1|W5I5X1_WHEAT	Uncharacterized protein OS=Triticum aestivum PE=3 SV=1	WHEAT	5	0.432514	0.283139	0.357827
tr|A0A077S3V2|A0A077S3V2_WHEAT	191	39.2	39.31	79.07	61.67	57.05	tr|A0A077S3V2|A0A077S3V2_WHEAT	Aspartate aminotransferase OS=Triticum aestivum GN=TRAES_3BF023000050CFD_c1 PE=3 SV=1	WHEAT	30	215	29.61	29.89	65.42	54.85	51.76	tr|A0A077S3V2|A0A077S3V2_WHEAT	Aspartate aminotransferase OS=Triticum aestivum GN=TRAES_3BF023000050CFD_c1 PE=3 SV=1	WHEAT	24	0.288403	0.428549	0.358476
tr|W5FES4|W5FES4_WHEAT	205	37.6	39.99	80.21	69.05	48.21	tr|W5FES4|W5FES4_WHEAT	Uncharacterized protein OS=Triticum aestivum PE=4 SV=1	WHEAT	28	183	31.53	31.6	68.84	61.47	61.05	tr|W5FES4|W5FES4_WHEAT	Uncharacterized protein OS=Triticum aestivum PE=4 SV=1	WHEAT	32	0.474242	0.248886	0.361564
tr|W5BNZ6|W5BNZ6_WHEAT	1257	12.07	14.53	70.34	55.17	43.45	tr|W5BNZ6|W5BNZ6_WHEAT	Uncharacterized protein OS=Triticum aestivum PE=3 SV=1	WHEAT	10	936	12.42	13.59	70.34	55.86	40.69	tr|W5BNZ6|W5BNZ6_WHEAT	Uncharacterized protein OS=Triticum aestivum PE=3 SV=1	WHEAT	9	0.316228	0.416869	0.366549
tr|W5B8K7|W5B8K7_WHEAT	2807	4.65	31.09	61.55	48.28	38.79	tr|W5B8K7|W5B8K7_WHEAT	Uncharacterized protein OS=Triticum aestivum PE=4 SV=1	WHEAT	24	1097	10.91	27.64	53.62	45.86	33.79	tr|W5B8K7|W5B8K7_WHEAT	Uncharacterized protein OS=Triticum aestivum PE=4 SV=1	WHEAT	17	0.448745	0.346737	0.397741
tr|W5GVR2|W5GVR2_WHEAT	271	32.73	33.1	73.52	68.49	63.93	tr|W5GVR2|W5GVR2_WHEAT	Uncharacterized protein OS=Triticum aestivum PE=4 SV=1	WHEAT	24	329	24.35	24.98	70.78	63.47	47.03	tr|W5GVR2|W5GVR2_WHEAT	Uncharacterized protein OS=Triticum aestivum PE=4 SV=1	WHEAT	25	0.310456	0.49204	0.401248
tr|W5A0E2|W5A0E2_WHEAT	696	19.32	19.42	70.49	63.19	60.07	tr|W5A0E2|W5A0E2_WHEAT	Uncharacterized protein OS=Triticum aestivum PE=4 SV=1	WHEAT	47	560	18	18.17	65.28	53.82	52.43	tr|W5A0E2|W5A0E2_WHEAT	Uncharacterized protein OS=Triticum aestivum PE=4 SV=1	WHEAT	19	0.461318	0.353183	0.40725
tr|W5AE72|W5AE72_WHEAT	422	25.93	28	58.41	47.57	42.26	tr|W5AE72|W5AE72_WHEAT	Uncharacterized protein OS=Triticum aestivum PE=4 SV=1	WHEAT	25	433	20.94	21.57	43.81	32.96	30.75	tr|W5AE72|W5AE72_WHEAT	Uncharacterized protein OS=Triticum aestivum PE=4 SV=1	WHEAT	19	0.383707	0.436516	0.410112
tr|W5FF28|W5FF28_WHEAT	647	20.23	44.3	51.34	45.88	36.35	tr|W5FF28|W5FF28_WHEAT	Lipoxygenase OS=Triticum aestivum PE=3 SV=1	WHEAT	41	849	13.49	33.12	42.51	33.1	30.43	tr|W5FF28|W5FF28_WHEAT	Lipoxygenase OS=Triticum aestivum PE=3 SV=1	WHEAT	28	0.416869	0.413047	0.414958
tr|W5FB90|W5FB90_WHEAT	3455	3.67	3.81	25.4	19.05	8.571	tr|W5FB90|W5FB90_WHEAT	Endoglucanase OS=Triticum aestivum PE=3 SV=1	WHEAT	2	2700	4.02	4.02	30.16	23.17	20.95	tr|W5FB90|W5FB90_WHEAT	Endoglucanase OS=Triticum aestivum PE=3 SV=1	WHEAT	3	0.440555	0.390841	0.415698
tr|W5H3F9|W5H3F9_WHEAT	848	16.92	17.19	82.76	82.76	79.89	tr|W5H3F9|W5H3F9_WHEAT	Uncharacterized protein (Fragment) OS=Triticum aestivum PE=4 SV=1	WHEAT	20	758	14.58	14.7	82.18	79.89	79.89	tr|W5H3F9|W5H3F9_WHEAT	Uncharacterized protein (Fragment) OS=Triticum aestivum PE=4 SV=1	WHEAT	18	0.474242	0.366438	0.42034
tr|W5HFZ6|W5HFZ6_WHEAT	216	36.3	38.67	71.4	67.43	62.21	tr|W5HFZ6|W5HFZ6_WHEAT	Uncharacterized protein OS=Triticum aestivum PE=3 SV=1	WHEAT	58	286	25.98	28.21	63.88	57.62	55.95	tr|W5HFZ6|W5HFZ6_WHEAT	Uncharacterized protein OS=Triticum aestivum PE=3 SV=1	WHEAT	43	0.42462	0.416869	0.420744
tr|W4ZM03|W4ZM03_WHEAT	1105	13.39	13.59	46.51	37.21	29.34	tr|W4ZM03|W4ZM03_WHEAT	Uncharacterized protein OS=Triticum aestivum PE=4 SV=1	WHEAT	16	1440	8.36	11.1	35.24	23.43	13.42	tr|W4ZM03|W4ZM03_WHEAT	Uncharacterized protein OS=Triticum aestivum PE=4 SV=1	WHEAT	7	0.474242	0.369828	0.422035
tr|W5AM53|W5AM53_WHEAT	304	31.11	32.44	80.57	79.76	68.83	tr|W5AM53|W5AM53_WHEAT	Uncharacterized protein OS=Triticum aestivum PE=3 SV=1	WHEAT	24	308	25.06	26.05	74.9	70.04	54.66	tr|W5AM53|W5AM53_WHEAT	Uncharacterized protein OS=Triticum aestivum PE=3 SV=1	WHEAT	21	0.469894	0.387258	0.428576
tr|A0A077RSR1|A0A077RSR1_WHEAT	505	23.51	23.61	54.8	51.41	48.02	tr|A0A077RSR1|A0A077RSR1_WHEAT	Chromosome 3B, genomic scaffold, cultivar Chinese Spring OS=Triticum aestivum GN=TRAES_3BF067800180CFD_c1 PE=4 SV=1	WHEAT	19	540	18.26	19.04	53.39	53.39	47.46	tr|A0A077RSR1|A0A077RSR1_WHEAT	Chromosome 3B, genomic scaffold, cultivar Chinese Spring OS=Triticum aestivum GN=TRAES_3BF067800180CFD_c1 PE=4 SV=1	WHEAT	16	0.409261	0.448745	0.429003
tr|W5AFF8|W5AFF8_WHEAT	313	30.89	40.06	45.12	33.62	26.57	tr|W5AFF8|W5AFF8_WHEAT	Uncharacterized protein OS=Triticum aestivum PE=4 SV=1	WHEAT	25	325	24.44	33.09	38.94	25.92	18	tr|W5AFF8|W5AFF8_WHEAT	Uncharacterized protein OS=Triticum aestivum PE=4 SV=1	WHEAT	24	0.366438	0.496592	0.431515
tr|A0A077RYK9|A0A077RYK9_WHEAT	1050	14.01	14.42	61.92	56.9	48.12	tr|A0A077RYK9|A0A077RYK9_WHEAT	Chromosome 3B, genomic scaffold, cultivar Chinese Spring OS=Triticum aestivum GN=TRAES_3BF020300100CFD_c1 PE=4 SV=1	WHEAT	10	1143	10.41	10.61	54.81	52.72	46.44	tr|A0A077RYK9|A0A077RYK9_WHEAT	Chromosome 3B, genomic scaffold, cultivar Chinese Spring OS=Triticum aestivum GN=TRAES_3BF020300100CFD_c1 PE=4 SV=1	WHEAT	13	0.376704	0.487529	0.432116
tr|W5I035|W5I035_WHEAT	855	16.77	16.91	74.17	65.56	60.93	tr|W5I035|W5I035_WHEAT	Uncharacterized protein OS=Triticum aestivum PE=3 SV=1	WHEAT	11	478	19.68	20.62	78.15	68.87	57.62	tr|W5I035|W5I035_WHEAT	Uncharacterized protein OS=Triticum aestivum PE=3 SV=1	WHEAT	13	0.483059	0.387258	0.435158
tr|W5E5E8|W5E5E8_WHEAT	2151	6.83	6.98	31.19	21.65	18.3	tr|W5E5E8|W5E5E8_WHEAT	Uncharacterized protein OS=Triticum aestivum PE=3 SV=1	WHEAT	5	2681	4.02	4.54	16.49	8.505	5.928	tr|W5E5E8|W5E5E8_WHEAT	Uncharacterized protein OS=Triticum aestivum PE=3 SV=1	WHEAT	2	0.436516	0.440555	0.438535
tr|W5G6L7|W5G6L7_WHEAT	326	30.18	33.43	61.95	51	44.62	tr|W5G6L7|W5G6L7_WHEAT	Uncharacterized protein OS=Triticum aestivum PE=3 SV=1	WHEAT	26	208	30.07	32.68	52.39	48.8	43.43	tr|W5G6L7|W5G6L7_WHEAT	Uncharacterized protein OS=Triticum aestivum PE=3 SV=1	WHEAT	26	0.457088	0.420727	0.438907
tr|W5IBR7|W5IBR7_WHEAT	782	17.91	17.94	41.36	35.34	33.77	tr|W5IBR7|W5IBR7_WHEAT	Uncharacterized protein (Fragment) OS=Triticum aestivum PE=4 SV=1	WHEAT	12	1563	8	8.01	25.65	13.09	13.09	tr|W5IBR7|W5IBR7_WHEAT	Uncharacterized protein (Fragment) OS=Triticum aestivum PE=4 SV=1	WHEAT	4	0.436516	0.452898	0.444707
tr|W5HFK6|W5HFK6_WHEAT	251	33.61	37.87	83.29	78.51	58.89	tr|W5HFK6|W5HFK6_WHEAT	Uncharacterized protein OS=Triticum aestivum PE=3 SV=1	WHEAT	40	185	31.5	34.55	78.78	71.62	66.84	tr|W5HFK6|W5HFK6_WHEAT	Uncharacterized protein OS=Triticum aestivum PE=3 SV=1	WHEAT	36	0.469894	0.42462	0.447257
sp|P12782|PGKH_WHEAT	232	35.14	48.49	80.21	76.04	66.04	sp|P12782|PGKH_WHEAT	Phosphoglycerate kinase, chloroplastic OS=Triticum aestivum PE=2 SV=1	WHEAT	70	167	32.73	46.73	79.37	75.63	69.17	sp|P12782|PGKH_WHEAT	Phosphoglycerate kinase, chloroplastic OS=Triticum aestivum PE=2 SV=1	WHEAT	53	0.432514	0.483059	0.457786
tr|W5AR89|W5AR89_WHEAT	870	16.44	16.85	78.13	56.25	46.88	tr|W5AR89|W5AR89_WHEAT	Uncharacterized protein (Fragment) OS=Triticum aestivum PE=3 SV=1	WHEAT	12	1381	8.67	8.96	60.62	43.75	28.75	tr|W5AR89|W5AR89_WHEAT	Uncharacterized protein (Fragment) OS=Triticum aestivum PE=3 SV=1	WHEAT	8	0.457088	0.465586	0.461337
tr|W5EXC4|W5EXC4_WHEAT	4720	2	13.12	44.22	37.85	25.1	tr|W5EXC4|W5EXC4_WHEAT	Uncharacterized protein OS=Triticum aestivum PE=4 SV=1	WHEAT	7	4365	2	10.4	54.18	30.28	26.29	tr|W5EXC4|W5EXC4_WHEAT	Uncharacterized protein OS=Triticum aestivum PE=4 SV=1	WHEAT	8	9.46237	29.9226	19.6925
tr|W5A5A8|W5A5A8_WHEAT	4053	2.23	2.45	28.42	14.74	10.53	tr|W5A5A8|W5A5A8_WHEAT	Uncharacterized protein OS=Triticum aestivum PE=4 SV=1	WHEAT	2	5483	1.74	2.18	27.37	18.95	10.53	tr|W5A5A8|W5A5A8_WHEAT	Uncharacterized protein OS=Triticum aestivum PE=4 SV=1	WHEAT	2	2.53513	33.4195	17.9773
tr|W5DGS1|W5DGS1_WHEAT	3200	4	13	62.22	55.11	47.56	tr|W5DGS1|W5DGS1_WHEAT	Uncharacterized protein OS=Triticum aestivum PE=4 SV=1	WHEAT	16	4353	2	11.08	62.67	52.89	43.56	tr|W5DGS1|W5DGS1_WHEAT	Uncharacterized protein OS=Triticum aestivum PE=4 SV=1	WHEAT	16	12.8233	2.01372	7.41852
tr|W5BD73|W5BD73_WHEAT	2473	5.88	8.01	35.84	16.71	11.14	tr|W5BD73|W5BD73_WHEAT	Uncharacterized protein OS=Triticum aestivum PE=4 SV=1	WHEAT	5	1844	6.34	8.05	31.48	15.25	10.41	tr|W5BD73|W5BD73_WHEAT	Uncharacterized protein OS=Triticum aestivum PE=4 SV=1	WHEAT	5	10.3753	3.83707	7.10618
tr|W5FUT0|W5FUT0_WHEAT	3714	3.02	3.41	32.26	26.34	19.89	tr|W5FUT0|W5FUT0_WHEAT	Uncharacterized protein OS=Triticum aestivum PE=4 SV=1	WHEAT	2	2165	5.42	5.5	28.49	26.34	26.34	tr|W5FUT0|W5FUT0_WHEAT	Uncharacterized protein OS=Triticum aestivum PE=4 SV=1	WHEAT	4	11.8032	2.01372	6.90847
tr|W5EBQ7|W5EBQ7_WHEAT	2348	6.05	10.91	23.07	11.04	6.623	tr|W5EBQ7|W5EBQ7_WHEAT	Uncharacterized protein OS=Triticum aestivum PE=4 SV=1	WHEAT	7	1798	6.59	7.46	22.96	10.26	5.519	tr|W5EBQ7|W5EBQ7_WHEAT	Uncharacterized protein OS=Triticum aestivum PE=4 SV=1	WHEAT	5	2.77971	8.09096	5.43534
tr|W5BS76|W5BS76_WHEAT	5191	2	2.17	11.08	6.216	1.081	tr|W5BS76|W5BS76_WHEAT	Uncharacterized protein OS=Triticum aestivum PE=4 SV=1	WHEAT	1	4055	2.01	4.14	13.38	5.676	3.108	tr|W5BS76|W5BS76_WHEAT	Uncharacterized protein OS=Triticum aestivum PE=4 SV=1	WHEAT	2	2.07014	8.79023	5.43018
tr|W5FM89|W5FM89_WHEAT	2821	4.62	15.33	38.98	23.39	16.49	tr|W5FM89|W5FM89_WHEAT	Uncharacterized protein OS=Triticum aestivum PE=4 SV=1	WHEAT	10	2760	4	13.77	29.54	17.54	12.29	tr|W5FM89|W5FM89_WHEAT	Uncharacterized protein OS=Triticum aestivum PE=4 SV=1	WHEAT	10	2.39883	8.3946	5.39672
tr|A0A0C4B1B2|A0A0C4B1B2_WHEAT	3773	2.82	3.51	27.8	13.23	6.278	tr|A0A0C4B1B2|A0A0C4B1B2_WHEAT	Uncharacterized protein OS=Triticum aestivum PE=4 SV=1	WHEAT	3	4535	2	4.78	27.35	12.78	5.83	tr|A0A0C4B1B2|A0A0C4B1B2_WHEAT	Uncharacterized protein OS=Triticum aestivum PE=4 SV=1	WHEAT	4	7.72681	2.03236	4.87958
tr|W5BER0|W5BER0_WHEAT	1730	8.72	9.21	47.67	32.26	21.15	tr|W5BER0|W5BER0_WHEAT	Uncharacterized protein OS=Triticum aestivum PE=4 SV=1	WHEAT	5	1467	8.21	8.35	39.78	29.75	15.41	tr|W5BER0|W5BER0_WHEAT	Uncharacterized protein OS=Triticum aestivum PE=4 SV=1	WHEAT	4	6.30957	2.48886	4.39922
tr|W4ZS33|W4ZS33_WHEAT	2798	4.7	4.92	32.31	18.38	11.14	tr|W4ZS33|W4ZS33_WHEAT	Uncharacterized protein OS=Triticum aestivum PE=4 SV=1	WHEAT	4	1550	8	8.32	32.31	26.46	15.32	tr|W4ZS33|W4ZS33_WHEAT	Uncharacterized protein OS=Triticum aestivum PE=4 SV=1	WHEAT	6	4.61318	3.10456	3.85887
tr|W5AL85|W5AL85_WHEAT	1629	9.37	10.23	42.15	26.96	21.84	tr|W5AL85|W5AL85_WHEAT	Phosphoinositide phospholipase C OS=Triticum aestivum PE=4 SV=1	WHEAT	10	1360	8.8	9.41	24.57	16.89	14.85	tr|W5AL85|W5AL85_WHEAT	Phosphoinositide phospholipase C OS=Triticum aestivum PE=4 SV=1	WHEAT	6	2.65461	4.28549	3.47005
tr|W5FW21|W5FW21_WHEAT	497	23.65	24.6	62.37	58.89	49.13	tr|W5FW21|W5FW21_WHEAT	Uncharacterized protein OS=Triticum aestivum PE=4 SV=1	WHEAT	18	459	20.23	20.78	62.72	50.52	40.07	tr|W5FW21|W5FW21_WHEAT	Uncharacterized protein OS=Triticum aestivum PE=4 SV=1	WHEAT	15	2.208	4.69894	3.45347
tr|W5H0M5|W5H0M5_WHEAT	938	15.36	18.34	58.67	44.67	38	tr|W5H0M5|W5H0M5_WHEAT	Uncharacterized protein OS=Triticum aestivum PE=4 SV=1	WHEAT	11	1715	7.09	12.05	42.33	35	35	tr|W5H0M5|W5H0M5_WHEAT	Uncharacterized protein OS=Triticum aestivum PE=4 SV=1	WHEAT	10	3.13329	3.66438	3.39883
tr|W5I5G5|W5I5G5_WHEAT	506	23.47	24.2	83.6	77.25	67.72	tr|W5I5G5|W5I5G5_WHEAT	Chromosome 3B, genomic scaffold, cultivar Chinese Spring OS=Triticum aestivum GN=TRAES_3BF060500370CFD_c1 PE=4 SV=1	WHEAT	25	576	17.71	19.38	85.19	77.78	59.26	tr|W5I5G5|W5I5G5_WHEAT	Chromosome 3B, genomic scaffold, cultivar Chinese Spring OS=Triticum aestivum GN=TRAES_3BF060500370CFD_c1 PE=4 SV=1	WHEAT	29	3.19154	3.34195	3.26674
sp|Q1XIR9|HGL1A_WHEAT	598	21.3	23.75	54.48	43.06	34.09	sp|Q1XIR9|HGL1A_WHEAT	4-hydroxy-7-methoxy-3-oxo-3,4-dihydro-2H-1,4-benzoxazin-2-yl glucoside beta-D-glucosidase 1a, chloroplastic OS=Triticum aestivum GN=GLU1A PE=1 SV=1	WHEAT	16	493	19.29	19.33	33.04	26.01	21.79	sp|Q1XIR9|HGL1A_WHEAT	4-hydroxy-7-methoxy-3-oxo-3,4-dihydro-2H-1,4-benzoxazin-2-yl glucoside beta-D-glucosidase 1a, chloroplastic OS=Triticum aestivum GN=GLU1A PE=1 SV=1	WHEAT	11	3.13329	2.70396	2.91862
tr|A0A077RPZ3|A0A077RPZ3_WHEAT	614	20.83	21.05	37.59	28.4	21.43	tr|A0A077RPZ3|A0A077RPZ3_WHEAT	Chromosome 3B, genomic scaffold, cultivar Chinese Spring OS=Triticum aestivum GN=TRAES_3BF176600010CFD_c1 PE=4 SV=1	WHEAT	15	761	14.55	14.76	29.25	20.92	20.24	tr|A0A077RPZ3|A0A077RPZ3_WHEAT	Chromosome 3B, genomic scaffold, cultivar Chinese Spring OS=Triticum aestivum GN=TRAES_3BF176600010CFD_c1 PE=4 SV=1	WHEAT	11	2.63027	3.13329	2.88178
tr|W5I1E9|W5I1E9_WHEAT	2250	6.36	6.43	22.42	18.14	14.36	tr|W5I1E9|W5I1E9_WHEAT	Uncharacterized protein OS=Triticum aestivum PE=4 SV=1	WHEAT	4	1593	7.85	7.93	20.4	14.36	13.35	tr|W5I1E9|W5I1E9_WHEAT	Uncharacterized protein OS=Triticum aestivum PE=4 SV=1	WHEAT	4	2.80543	2.88403	2.84473
tr|W5CF23|W5CF23_WHEAT	3305	4	4.05	23.34	11.99	6.94	tr|W5CF23|W5CF23_WHEAT	Uncharacterized protein OS=Triticum aestivum PE=4 SV=1	WHEAT	2	1878	6.19	6.41	26.18	16.72	9.148	tr|W5CF23|W5CF23_WHEAT	Uncharacterized protein OS=Triticum aestivum PE=4 SV=1	WHEAT	5	2.10863	3.46737	2.788
tr|W5DFW3|W5DFW3_WHEAT	3028	4.08	4.91	23.39	15.14	8.716	tr|W5DFW3|W5DFW3_WHEAT	Uncharacterized protein OS=Triticum aestivum PE=4 SV=1	WHEAT	2	2829	4	4.36	31.65	21.1	14.22	tr|W5DFW3|W5DFW3_WHEAT	Uncharacterized protein OS=Triticum aestivum PE=4 SV=1	WHEAT	3	2.35505	3.13329	2.74417
tr|W5BV06|W5BV06_WHEAT	759	18.25	19.94	28.67	16.02	6.937	tr|W5BV06|W5BV06_WHEAT	Uncharacterized protein OS=Triticum aestivum PE=3 SV=1	WHEAT	10	698	15.51	16.66	22.65	13.38	6.63	tr|W5BV06|W5BV06_WHEAT	Uncharacterized protein OS=Triticum aestivum PE=3 SV=1	WHEAT	9	2.1677	2.80543	2.48657
